# Supplementary material for: The In Vitro and In Vivo Anticancer Properties of Chalcone Flavokawain B through Induction of ROS-Mediated Apoptotic and Autophagic Cell Death in Human Melanoma Cells
Source: Cancers (Basel). 2020 Oct 12;12(10):2936. doi: 10.3390/cancers12102936 (PMC7600613; doi:10.3390/cancers12102936)
Supplement: Supplementary file 1 [file cancers-12-02936-s001.zip]

Archive with 7 entries (7 files):
- Suplementary Table_List of antibodies.docx
- Fig-S1.pptx
- Fig-S2.pptx
- Fig-S4.pptx
- Fig-S6.pptx
- Fig-S10.pptx
- Fig-S11.pptx
